# Supplementary material for: Genome-Wide Identification of the DOF Gene Family in Kiwifruit (Actinidia chinensis) and Functional Validation of AcDOF22 in Response to Drought Stress
Source: Int J Mol Sci. 2024 Aug 22;25(16):9103. doi: 10.3390/ijms25169103 (PMC11354610; doi:10.3390/ijms25169103)
Supplement: Supplementary file 1 [file ijms-25-09103-s001.zip]

Archive with 4 entries (4 files):
- TableS1.xlsx
- TableS2.xls
- TableS3.xlsx
- TableS4.pdf
