# Supplementary material for: Genome-Wide Identification of the DOF Gene Family in Kiwifruit (Actinidia chinensis) and Functional Validation of AcDOF22 in Response to Drought Stress
Source: Int J Mol Sci. 2024 Aug 22;25(16):9103. doi: 10.3390/ijms25169103 (PMC11354610; doi:10.3390/ijms25169103)
Supplement: Supplementary file 1 [file ijms-25-09103-s001.zip › TableS1.xlsx]

## Sheet: Sheet1
Table S1. Physiological and biochemical characteristics of kiwifruit DOF proteins.
Sequence ID	Gene Name	Number of Amino Acid	Molecular Weight	Theoretical pI	Instability Index	Aliphatic Index	Grand Average of Hydropathicity	Transmembrane	Signal Peptides
Actinidia16561.t1	AcDOF01	330	35959.1	8.53	61.82	63.24	-0.564	no	no
Actinidia13140.t1	AcDOF02	320	33822.4	9.22	57.36	48.22	-0.625	no	no
Actinidia19323.t1	AcDOF03	489	54403.2	8.57	41.72	71.55	-0.508	no	no
Actinidia04884.t3	AcDOF04	474	51733.8	7.03	51.24	56.46	-0.857	no	no
Actinidia35003.t1	AcDOF05	408	45495.2	7.87	40.68	57.87	-0.75	no	no
Actinidia35577.t1	AcDOF06	181	20416.3	9.73	44.48	60.44	-0.499	no	no
Actinidia07727.t1	AcDOF07	322	34395.6	9.33	47.2	60.56	-0.526	no	no
Actinidia18667.t2	AcDOF08	224	24963.7	9.38	43.17	43.04	-0.846	no	no
Actinidia38770.t1	AcDOF09	507	55328	5.69	54.14	52.43	-0.878	no	no
Actinidia36513.t1	AcDOF10	308	33380.3	8.76	60.58	67.14	-0.587	no	no
Actinidia12288.t2	AcDOF11	412	45275.8	8.54	53.5	62.04	-0.589	no	no
Actinidia37825.t1	AcDOF12	490	53273.1	5.99	49.1	63.86	-0.655	no	no
Actinidia04161.t1	AcDOF13	273	30118.3	7.66	42.78	64.62	-0.722	no	no
Actinidia29520.t1	AcDOF14	241	26962.7	4.54	57.45	61.08	-0.649	no	no
Actinidia19037.t1	AcDOF15	364	40430.3	6.71	43.64	55.96	-0.849	no	no
Actinidia18972.t1	AcDOF16	338	36466	5.6	53.62	56.66	-0.645	no	no
Actinidia03752.t1	AcDOF17	239	26265.4	8.96	51.62	56.28	-0.69	no	no
Actinidia25295.t1	AcDOF18	298	32732.2	8.53	50.51	50.4	-0.719	no	no
Actinidia12078.t1	AcDOF19	186	19724.2	8.52	49.73	58.28	-0.35	no	no
Actinidia16797.t1	AcDOF20	170	19031.6	9.15	41.67	56.82	-0.605	no	no
Actinidia33203.t1	AcDOF21	436	47569	8.1	58.06	58.62	-0.621	no	no
Actinidia37623.t1	AcDOF22	478	52348.5	5.67	53.08	56.57	-0.817	no	no
Actinidia33070.t1	AcDOF23	213	23776.7	8.12	50.88	52.58	-0.759	no	no
Actinidia31903.t1	AcDOF24	448	49157.9	8.37	55.2	51.63	-0.82	no	no
Actinidia33863.t1	AcDOF25	276	30268	9.06	45.08	62.17	-0.537	no	no
Actinidia28109.t1	AcDOF26	273	30183.7	8.66	49.09	56.37	-0.687	no	no
Actinidia26457.t1	AcDOF27	323	33866.4	9.07	44.98	48.98	-0.593	no	no
Actinidia00773.t1	AcDOF28	1818	202303	6.05	43.24	66.08	-0.806	no	no
Actinidia26132.t1	AcDOF29	199	21762.2	9.69	69.18	54.87	-0.87	no	no
Actinidia05608.t1	AcDOF30	249	27320.3	8.65	54.43	50.52	-0.692	no	no
Actinidia05308.t1	AcDOF31	321	33861.6	9.21	52.95	49.88	-0.573	no	no
Actinidia06132.t1	AcDOF32	235	25914.6	9.13	48.48	39.4	-0.831	no	no
Actinidia02954.t1	AcDOF33	327	34503.5	9.08	46.09	55.81	-0.519	no	no
Actinidia37212.t1	AcDOF34	281	30664.9	8.66	57.98	50.6	-0.72	no	no
Actinidia24073.t1	AcDOF35	246	27365.5	8.38	63.04	52.68	-0.796	no	no
Actinidia09122.t2	AcDOF36	1800	199957	6.58	41.88	67.93	-0.77	no	no
Actinidia01144.t1	AcDOF37	240	26073.4	4.37	53.17	62.58	-0.607	no	no
Actinidia22590.t1	AcDOF38	276	28102.7	4.75	50.59	58.88	-0.394	no	no
Actinidia03915.t1	AcDOF39	491	53310.2	5.68	52.61	62.93	-0.675	no	no
Actinidia38790.t1	AcDOF40	507	55342	5.69	54.31	52.62	-0.879	no	no
Actinidia26805.t1	AcDOF41	247	27663	5.59	52.67	60.73	-0.487	no	no
Actinidia28402.t1	AcDOF42	279	30859.4	8.88	47.09	55.16	-0.702	no	no
