# Supplementary material for: Genome-Wide Identification of the DOF Gene Family in Kiwifruit (Actinidia chinensis) and Functional Validation of AcDOF22 in Response to Drought Stress
Source: Int J Mol Sci. 2024 Aug 22;25(16):9103. doi: 10.3390/ijms25169103 (PMC11354610; doi:10.3390/ijms25169103)
Supplement: Supplementary file 1 [file ijms-25-09103-s001.zip › TableS2.xls]

## Sheet: Sheet1
	Table S2. The DOFs of different species used for constructing the evolutionary tree
GeneName	GeneID	Species	GeneName	GeneID	Species	GeneName	GeneID	Species
AtDOF01	AT1G07640.1	Arabidopsis	Acc31712.1	AccDOF01	Actinidia chinensis var. ‘Red5’	Actinidia05308.t1	AcDOF31	Actinidia chinensis var. ‘Hongyang’
AtDOF02	AT1G07640.2		Acc19536.1	AccDOF02		Actinidia16561.t1	AcDOF01
AtDOF03	AT1G07640.3		Acc31711.1	AccDOF03		Actinidia13140.t1	AcDOF02
AtDOF04	AT1G21340.1		Acc31037.1	AccDOF04		Actinidia19323.t1	AcDOF03
AtDOF05	AT1G26790.1		Acc06062.1	AccDOF05		Actinidia04884.t3	AcDOF04
AtDOF06	AT1G28310.1		Acc23702.1	AccDOF06		Actinidia35003.t1	AcDOF05
AtDOF07	AT1G28310.2		Acc04682.1	AccDOF07		Actinidia35577.t1	AcDOF06
AtDOF08	AT1G29160.1		Acc17709.1	AccDOF08		Actinidia07727.t1	AcDOF07
AtDOF09	AT1G47655.1		Acc12754.1	AccDOF09		Actinidia18667.t2	AcDOF08
AtDOF10	AT1G51700.1		Acc17319.1	AccDOF10		Actinidia38770.t1	AcDOF09
AtDOF11	AT1G64620.1		Acc30194.1	AccDOF11		Actinidia36513.t1	AcDOF10
AtDOF12	AT1G69570.1		Acc16857.1	AccDOF12		Actinidia12288.t2	AcDOF11
AtDOF13	AT2G28510.1		Acc32323.1	AccDOF13		Actinidia37825.t1	AcDOF12
AtDOF14	AT2G28810.1		Acc30258.1	AccDOF14		Actinidia04161.t1	AcDOF13
AtDOF15	AT2G28810.2		Acc14865.1	AccDOF15		Actinidia29520.t1	AcDOF14
AtDOF16	AT2G34140.1		Acc24875.1	AccDOF16		Actinidia19037.t1	AcDOF15
AtDOF17	AT2G37590.1		Acc09575.1	AccDOF17		Actinidia18972.t1	AcDOF16
AtDOF18	AT2G46590.1		Acc03751.1	AccDOF18		Actinidia03752.t1	AcDOF17
AtDOF19	AT2G46590.2		Acc26693.1	AccDOF19		Actinidia25295.t1	AcDOF18
AtDOF20	AT3G21270.1		Acc06053.1	AccDOF20		Actinidia12078.t1	AcDOF19
AtDOF21	AT3G45610.1		Acc32247.1	AccDOF21		Actinidia16797.t1	AcDOF20
AtDOF22	AT3G47500.1		Acc02599.1	AccDOF22		Actinidia33203.t1	AcDOF21
AtDOF23	AT3G50410.1		Acc31031.1	AccDOF23		Actinidia37623.t1	AcDOF22
AtDOF24	AT3G52440.1		Acc25920.1	AccDOF24		Actinidia33070.t1	AcDOF23
AtDOF25	AT3G55370.1		Acc21882.1	AccDOF25		Actinidia31903.t1	AcDOF24
AtDOF26	AT3G55370.2		Acc09543.1	AccDOF26		Actinidia33863.t1	AcDOF25
AtDOF27	AT3G55370.3		Acc01273.1	AccDOF27		Actinidia28109.t1	AcDOF26
AtDOF28	AT3G61850.1		Acc29872.1	AccDOF28		Actinidia26457.t1	AcDOF27
AtDOF29	AT3G61850.2		Acc26638.1	AccDOF29		Actinidia00773.t1	AcDOF28
AtDOF30	AT3G61850.3		Acc27708.1	AccDOF30		Actinidia26132.t1	AcDOF29
AtDOF31	AT3G61850.4		Acc07937.1	AccDOF31		Actinidia05608.t1	AcDOF30
AtDOF32	AT4G00940.1		Acc08581.1	AccDOF32		Actinidia06132.t1	AcDOF32
AtDOF33	AT4G21030.1		Acc14129.1	AccDOF33		Actinidia02954.t1	AcDOF33
AtDOF34	AT4G21040.1		Acc30723.1	AccDOF34		Actinidia37212.t1	AcDOF34
AtDOF35	AT4G21050.1		Acc21930.1	AccDOF35		Actinidia24073.t1	AcDOF35
AtDOF36	AT4G21080.1		Acc23044.1	AccDOF36		Actinidia09122.t2	AcDOF36
AtDOF37	AT4G24060.1		Acc06558.1	AccDOF37		Actinidia01144.t1	AcDOF37
AtDOF38	AT4G38000.1		Acc05384.1	AccDOF38		Actinidia22590.t1	AcDOF38
AtDOF39	AT5G02460.1		Acc07561.1	AccDOF39		Actinidia03915.t1	AcDOF39
AtDOF40	AT5G39660.1		Acc18135.1	AccDOF40		Actinidia38790.t1	AcDOF40
AtDOF41	AT5G39660.2		Acc29784.1	AccDOF41		Actinidia26805.t1	AcDOF41
AtDOF42	AT5G60200.1		Acc21392.1	AccDOF42		Actinidia28402.t1	AcDOF42
AtDOF43	AT5G60850.1		Acc20653.1	AccDOF43		-	-
AtDOF44	AT5G62430.1		Acc17354.1	AccDOF44		-	-
AtDOF45	AT5G62940.1		Acc13287.1	AccDOF45		-	-
AtDOF46	AT5G65590.1		Acc25109.1	AccDOF46		-	-
AtDOF47	AT5G66940.1		Acc18278.1	AccDOF47		-	-
VvDOF01	GSVIVT01002242001	Vitis vinifera	Acc20115.1	AccDOF48		-	-
VvDOF02	GSVIVT01003947001		Acc15918.1	AccDOF49		-	-
VvDOF03	GSVIVT01005057001		Acc11572.1	AccDOF50		-	-
VvDOF04	GSVIVT01007758001		Acc31514.1	AccDOF51		-	-
VvDOF05	GSVIVT01007992001		Acc31430.1	AccDOF52		-	-
VvDOF06	GSVIVT01008156001		Acc06345.1	AccDOF53		-	-
VvDOF07	GSVIVT01011138001		Acc12264.1	AccDOF54		-	-
VvDOF08	GSVIVT01011433001		DTZ79_28g03450	AeDOF01	Actinidia eriantha var. ‘White’	-	-
VvDOF09	GSVIVT01016538001		DTZ79_21g03350	AeDOF02		-	-
VvDOF10	GSVIVT01016887001		DTZ79_04g02990	AeDOF03		-	-
VvDOF11	GSVIVT01019619001		DTZ79_15g11970	AeDOF04		-	-
VvDOF12	GSVIVT01019969001		DTZ79_05g11970	AeDOF05		-	-
VvDOF13	GSVIVT01021085001		DTZ79_28g10530	AeDOF06		-	-
VvDOF14	GSVIVT01021086001		DTZ79_23g14410	AeDOF07		-	-
VvDOF15	GSVIVT01021212001		DTZ79_22g05110	AeDOF08		-	-
VvDOF16	GSVIVT01024986001		DTZ79_03g13290	AeDOF09		-	-
VvDOF17	GSVIVT01025119001		DTZ79_15g07180	AeDOF10		-	-
VvDOF18	GSVIVT01027184001		DTZ79_08g15270	AeDOF11		-	-
VvDOF19	GSVIVT01029943001		DTZ79_23g05690	AeDOF12		-	-
VvDOF20	GSVIVT01031841001		DTZ79_27g06290	AeDOF13		-	-
VvDOF21	GSVIVT01034189001		DTZ79_16g06750	AeDOF14		-	-
VvDOF22	GSVIVT01038591001		DTZ79_08g18010	AeDOF15		-	-
CsDOF01	orange1.1g011016m	Citrus sinensis	DTZ79_02g00830	AeDOF16		-	-
CsDOF02	orange1.1g011169m		DTZ79_28g09770	AeDOF17		-	-
CsDOF03	orange1.1g011752m		DTZ79_26g07110	AeDOF18		-	-
CsDOF04	orange1.1g016735m		DTZ79_18g10770	AeDOF19		-	-
CsDOF05	orange1.1g017919m		DTZ79_08g02550	AeDOF20		-	-
CsDOF06	orange1.1g019668m		DTZ79_23g13640	AeDOF21		-	-
CsDOF07	orange1.1g020288m		DTZ79_18g04700	AeDOF22		-	-
CsDOF08	orange1.1g021502m		DTZ79_24g08000	AeDOF23		-	-
CsDOF09	orange1.1g021633m		DTZ79_03g00780	AeDOF24		-	-
CsDOF10	orange1.1g021641m		DTZ79_26g10640	AeDOF25		-	-
CsDOF11	orange1.1g021974m		DTZ79_16g13380	AeDOF26		-	-
CsDOF12	orange1.1g022872m		DTZ79_13g02040	AeDOF27		-	-
CsDOF13	orange1.1g023047m		DTZ79_27g02560	AeDOF28		-	-
CsDOF14	orange1.1g023228m		DTZ79_19g11660	AeDOF29		-	-
CsDOF15	orange1.1g024229m		DTZ79_20g09130	AeDOF30		-	-
CsDOF16	orange1.1g024786m		DTZ79_07g03790	AeDOF31		-	-
CsDOF17	orange1.1g025091m		DTZ79_26g06160	AeDOF32		-	-
CsDOF18	orange1.1g025998m		DTZ79_05g02580	AeDOF33		-	-
CsDOF19	orange1.1g036178m		DTZ79_16g08150	AeDOF34		-	-
CsDOF20	orange1.1g038013m		DTZ79_12g05080	AeDOF35		-	-
CsDOF21	orange1.1g040161m		DTZ79_11g04620	AeDOF36		-	-
CsDOF22	orange1.1g041099m		DTZ79_20g08400	AeDOF37		-	-
CsDOF23	orange1.1g041420m		DTZ79_27g10720	AeDOF38		-	-
CsDOF24	orange1.1g042156m		DTZ79_29g01220	AeDOF39		-	-
CsDOF25	orange1.1g043493m		-	-		-	-
CsDOF26	orange1.1g043617m		-	-		-	-
CsDOF27	orange1.1g046549m		-	-		-	-
CsDOF28	orange1.1g047290m		-	-		-	-
