# Supplementary material for: Genome-Wide Identification of the DOF Gene Family in Kiwifruit (Actinidia chinensis) and Functional Validation of AcDOF22 in Response to Drought Stress
Source: Int J Mol Sci. 2024 Aug 22;25(16):9103. doi: 10.3390/ijms25169103 (PMC11354610; doi:10.3390/ijms25169103)
Supplement: Supplementary file 1 [file ijms-25-09103-s001.zip › TableS3.xlsx]

## Sheet: Sheet1
Table S3. List of all primers
Primer Name	Sequence(5'-3')	Length (bp)	Tm (℃)	Product sizes(bp)	Experiments
qAcDOF21F	AGTGAGGCTGCGAAAAGTTC	20	52	105	RT-qPCR
qAcDOF21R	TTCTCCCGTTGGTCGAATTG	20	52
qAcDOF22F	CAATCCCCAAAAGCCTCTCAAG	22	55	110
qAcDOF22R	TTTCGTGTCCATGCTATCGC	20	54
qAcDOF09F	TGGTTAACGCCGCCTAATTC	20	52	99
qAcDOF09R	AGAATGCTTCCCCAAGGTTG	20	53
qAcDOF13F	ATTAGTGGGAGTGGGCTTCAAG	22	55	102
qAcDOF13R	AGTCCCCTTGCTGATGATGATC	22	56
qAcDOF04F	TGCAACGATGGGGAAATTGG	20	57	101
qAcDOF04R	AGGCAGGCATGGAATTTGAG	20	58
qAcDOF11F	ACTGTCCTCGCTTTTTGCTC	20	55	103
qAcDOF11R	TTCGCTACAACCGTTTCCTG	20	54
1302-AcDOF22-F	GGGGACTCTTGACCATGGtaATGAAAATGAAGGATGCGAG	40	75	1437	Subcellular localization and overexpression
1302-AcDOF22-R	CTCACCATCCTAGGACTAgtCGCACCACCCTCTTGGAAGAT	41	74
BD-AcDOF22-F	AGAGGAGGACCTGCATATGATGAAAATGAAGGATGCGAG	39	77	1437	Transcriptional activation
BD-AcDOF22-R	GCGGCCGCTGCAGGTCGACCGCACCACCCTCTTGGAAGAT	40	71
62sk-AcDOF22-F	GATACCGTCGACCTCGAGATGAAAATGAAGGATGCGAG	38	75	1437	Dul-LUC
62sk-AcDOF22-R	CAGCGTACCGAATTGGTACCCGCACCACCCTCTTGGAAG	39	71
0800-AcDREB2A-F	ACCGGGCCCCCCCTCGAGAGTAAATCTATAAAAGTAA	37	75	1237
0800-AcDREB2A-R	TCTAGAACTAGTGGATCCATCTCTTTCACGCGCAGC	36	74
